# Supplementary material for: Spatial-Frequency Feature Learning and Classification of Motor Imagery EEG Based on Deep Convolution Neural Network
Source: Comput Math Methods Med. 2020 Jul 20;2020:1981728. doi: 10.1155/2020/1981728 (PMC7387988; doi:10.1155/2020/1981728)
Supplement: Supplementary Materials — The supplementary files S1, S2, S3, S4 and S5 corresponds to the five subjects of Finger Dataset, here DynamicSelect corresponds to finger movement imagination, and StaticSelect corresponds to the rest state and all these mat files are the collected MI EEG datasets. [file 1981728.f1.zip]

Archive with 10 entries (10 files):
- DynamicSelect.mat
- S2_DynamicSelect.mat
- S2_StaticSelect.mat
- S3_DynamicSelect.mat
- S3_StaticSelect.mat
- S4_DynamciSelect.mat
- S4_StaticSelect.mat
- S5_DynamicSelect.mat
- S5_StaticSelect.mat
- StaticSelect.mat
